# Supplementary material for: Effect of Tempeh on Gut Microbiota and Anti-Stress Activity in Zebrafish
Source: Int J Mol Sci. 2021 Nov 23;22(23):12660. doi: 10.3390/ijms222312660 (PMC8658004; doi:10.3390/ijms222312660)
Supplement: Supplementary file 1 [file ijms-22-12660-s001.zip]

Archive with 1 entries (1 files):
- ijms-1381126-supplementary.pdf
